# Supplementary material for: Pooled analysis of epigenome-wide association studies of food consumption in KORA, TwinsUK and LLS
Source: Eur J Nutr. 2022 Dec 26;62(3):1357–75. doi: 10.1007/s00394-022-03074-9 (PMC10030421; doi:10.1007/s00394-022-03074-9)
Supplement: Supplementary file 1 — Supplementary file1 (XLSX 16 KB) [file 394_2022_3074_MOESM1_ESM.xlsx]

## Sheet: Article Information
Article title: Pooled analysis of epigenome-wide association studies of food consumption in KORA, TwinsUK and LLS
Journal name: European Journal of Nutrition
Author names: Fabian Hellbach, Lucy Sinke, Ricardo Costeira, Sebastian-Edgar Baumeister, Marian Beekman, Panayiotis Louca, Emily R Leeming, Olatz Mompeo, Sarah Berry, Rory Wilson, Nina Wawro, Dennis Freuer, Hans Hauner, Annette Peters, Juliane Winkelmann, Wolfgang Koenig, Christa Meisinger, Melanie Waldenberger, Bas Heijmans, Eline Slagboom, Jordana T Bell, Jakob Linseisen
Corresponding Author: Fabian Hellbach1,2
Email: fabian.hellbach@med.uni-augsburg.de
1Institute for Medical Information Processing, Biometry, and Epidemiology; Medical Faculty; Ludwig-Maximilian University Munich; Marchioninistr. 15, 81377 Munich, Germany
²Epidemiology; Faculty of Medicine; University of Augsburg; University Hospital Augsburg; Stenglinstraße 2, 86156 Augsburg; Germany

## Sheet: Data
Table S1: Food group consumption stratified by sex
KORA					LLS				TwinsUK
	Male	Female	Overall	p	Male	Female	Overall	p	Male	Female	Overall	p
n =	620	702	1322		240	267	507		NA	487	487
Potatoes (g/day)	59.5 [49.2, 74.0]	50.1 [40.4, 63.7]	54.5 [44.0, 68.4]	<0.001	67.5 [54.7, 156.8]	67.2 [37.3, 67.5]	67.2 [37.3, 96.9]	<0.001	NA	72.2 [42.3, 111.1]
Total Vegetables (g/day)	147.2 [121.1, 183.2]	179.7 [146.7, 220.3]	163.4 [132.9, 204.1]	<0.001	113.2 [67.9, 164.6]	128.0 [76.3, 173.1]	119.1 [73.1, 170.7]	0.037	NA	226.1 [163.9, 300.6]
Leafy Vegetables (g/day)	23.8 [15.7, 31.6]	23.0 [14.9, 32.1]	23.1 [15.3, 31.7]	0.132	14.0 [7.4, 23.7]	16.5 [10.6, 26.5]	15.4 [9.3, 25.2]	0.005	NA	20.3 [15.1, 35]
Fruit vegetables (g/day)	62.5 [48.6, 84.1]	81.7 [61.9, 107.8]	71.8 [54.5, 97.1]	<0.001	7.1 [2.6, 14.6]	9.2 [4.8, 18.6]	8.6 [3.7, 16.5]	0.01	NA	54.3 [32.9, 76.6]
Root vegetables (g/day)	12.6 [9.4, 19.4]	18.9 [13.1, 30.7]	15.5 [10.8, 25.4]	<0.001	14.1 [7.8, 24.2]	16.8 [8.5, 27.1]	15.7 [8.2, 25.6]	0.187	NA	36.1 [22.7, 59.3]
Cabbage vegetables (g/day)	14.1 [11.3, 18.8]	14.7 [11.2, 20.0]	14.4 [11.2, 19.4]	0.18	1.0 [0.0, 2.9]	1.1 [0.0, 2.8]	1.1 [0.0, 2.9]	0.611	NA	60.6 [34.2, 92.5]
Mushrooms (g/day)	2.2 [1.4, 3.5]	2.4 [1.7, 3.8]	2.3 [1.6, 3.7]	<0.001	NA	NA	NA	NA	NA	6.3 [3.2, 19.4]
Onions & garlic (g/day)	6.1 [4.0, 8.7]	6.7 [4.8, 9.2]	6.4 [4.4, 8.9]	<0.001	11.8 [5.9, 20.8]	14.1 [6.0, 22.5]	14.1 [6.0, 22.5]	0.077	NA	9.8 [2.7, 16.8]
Legumes (g/day)	4.2 [3.3, 6.1]	5.3 [4.2, 7.6]	4.8 [3.7, 6.9]	<0.001	22.6 [14.4, 36.7]	23.0 [14.4, 35.9]	23.0 [14.4, 36.0]	0.767	NA	48.7 [27.7, 75.8]
Total fruits (g/day)	133.9 [75.0, 198.7]	144.9 [96.5, 202.9]	140.4 [88.5, 201.6]	0.003	146.2 [47.0, 232.9]	222.5 [113.8, 240.4]	207.8 [88.8, 235.9]	<0.001	NA	221.8 [127.8, 321.5]
Nuts & seeds (g/day)	4.4 [3.3, 9.1]	3.9 [2.6, 8.6]	4.2 [3.0, 8.9]	<0.001	10.6 [3.4, 20.3]	8.4 [3.9, 14.3]	9.6 [3.7, 17.3]	0.111	NA	0 [0, 2.1]
Milk (g/day)	59.2 [19.5, 122.5]	87.6 [44.2, 153.1]	73.8 [28.1, 141.4]	<0.001	139.3 [21.4, 278.6]	124.1 [13.4, 248.0]	139.3 [17.9, 278.6]	0.171	NA	293 [146, 439]
Yogurt (g/day)	20.4 [11.9, 51.8]	38.8 [17.7, 77.3]	30.8 [13.9, 66.9]	<0.001	83.4 [25.4, 139.3]	96.4 [53.6, 139.3]	96.4 [40.3, 139.3]	0.015	NA	54.2 [8.8, 99.5]
Cheese (g/day)	30.4 [21.4, 41.8]	30.1 [21.5, 41.8]	30.2 [21.4, 41.8]	0.487	31.9 [18.5, 49.1]	28.2 [17.6, 43.8]	29.2 [17.7, 46.1]	0.283	NA	14.6 [4.2, 18.8]
Cream (g/day)	1.4 [1.2, 1.8]	1.5 [1.2, 2.5]	1.4 [1.2, 2.2]	0.001	1.1 [0.4, 2.1]	1.1 [0.4, 2.0]	1.1 [0.4, 2.1]	0.582	NA	0 [0, 1.4]
Grain products (g/day)	187.2 [161.2, 218.5]	138.1 [120.3, 163.7]	160.9 [133.2, 194.8]	<0.001	215.2 [166.6, 277.5]	168.2 [129.8, 205.4]	189.7 [139.7, 245.8]	<0.001	NA	123.6 [80, 193.5]
Whole-grain products (g/day)	14.4 [6.8, 36.0]	17.2 [8.2, 33.8]	16.2 [7.3, 34.3]	0.088	0.0 [0.0, 0.0]	0.0 [0.0, 3.6]	0.0 [0.0, 1.8]	0.006	NA	38.3 [15.1, 107.1]
Total meat (g/day)	142.2 [119.3, 166.8]	85.7 [72.9, 101.7]	107.2 [83.0, 142.8]	<0.001	90.0 [70.9, 112.8]	75.7 [55.2, 95.3]	81.1 [63.3, 102.1]	<0.001	NA	86.2 [56.6, 121]
Fresh red meat (g/day)	54.0 [46.6, 64.9]	34.0 [29.4, 40.2]	42.7 [33.3, 54.6]	<0.001	34.0 [22.0, 44.7]	30.5 [18.3, 40.8]	31.7 [20.1, 43.8]	0.013	NA	29.5 [15.2, 49.0]
Processed meat (g/day)	60.9 [47.0, 79.1]	31.0 [24.0, 41.4]	42.4 [29.3, 62.4]	<0.001	33.8 [21.5, 49.6]	24.8 [15.3, 35.2]	28.3 [17.2, 42.1]	<0.001	NA	14.6 [7.1, 27.7]
Total fish (g/day)	18.1 [13.1, 27.8]	14.4 [10.9, 21.9]	16.4 [11.8, 24.6]	<0.001	12.1 [6.0, 18.6]	11.3 [5.8, 17.9]	11.6 [5.8, 18.0]	0.516	NA	40.2 [27.2, 68.5]
Eggs (g/day)	14.1 [10.5, 20.9]	13.0 [9.9, 17.8]	13.5 [10.1, 19.1]	0.001	14.3 [7.1, 17.9]	7.1 [4.5, 17.9]	8.9 [7.1, 17.9]	0.017	NA	7 [3.5, 21.5]
Plant oils (g/day)	5.5 [3.6, 8.5]	5.2 [3.6, 7.6]	5.3 [3.6, 8.0]	0.046	6.6 [2.4, 10.7]	4.6 [2.4, 8.9]	5.3 [2.4, 10.0]	0.143	NA	NA
Butter (g/day)	16.6 [9.1, 21.8]	12.0 [7.1, 15.2]	13.6 [7.9, 17.4]	<0.001	0.0 [0.0, 1.8]	0.0 [0.0, 1.8]	0.0 [0.0, 1.8]	0.796	NA	0 [0, 4.3]
Margarine (g/day)	0.8 [0.5, 2.8]	0.4 [0.3, 1.1]	0.6 [0.3, 1.8]	<0.001	23.0 [7.9, 37.0]	12.4 [3.1, 23.2]	16.7 [4.9, 30.5]	<0.001	NA	0.7 [0, 7.9]
Total sweets (g/day)	37.6 [26.9, 49.8]	33.3 [24.9, 43.1]	34.8 [25.8, 46.0]	<0.001	34.5 [17.7, 55.6]	22.5 [14.2, 38.6]	27.4 [15.3, 47.9]	<0.001	NA	22.8 [12.0, 43.7]
Cakes (g/day)	53.5 [40.0, 69.8]	45.9 [37.4, 57.7]	48.5 [38.4, 63.4]	<0.001	42.3 [25.8, 70.5]	42.2 [22.8, 64.8]	42.3 [24.1, 67.6]	0.547	NA	15.8 [0, 32.2]
Sugar sweetened beverages (g/day)	11.0 [6.1, 66.9]	4.2 [2.8, 8.5]	6.7 [3.7, 24.6]	<0.001	0.0 [0.0, 26.3]	0.0 [0.0, 0.0]	0.0 [0.0, 13.1]	<0.001	NA	0 [0, 28]
Coffee (g/day)	443.6 [375.0, 495.9]	418.5 [355.0, 464.8]	434.4 [363.8, 477.5]	<0.001	406.3 [406.3, 638.4]	406.3 [221.0, 609.4]	406.3 [261.2, 638.4]	<0.001	NA	203.3 [26.6, 475]
Tea (g/day)	35.4 [21.7, 227.2]	134.2 [37.9, 372.0]	62.7 [27.5, 321.2]	<0.001	67.0 [0.0, 174.1]	134.1 [0.0, 305.5]	120.5 [0.0, 257.0]	<0.001	NA	475 [81.7, 855]
Wine (g/day)	18.3 [12.4, 45.1]	17.0 [11.2, 37.2]	17.6 [11.8, 39.7]	0.006	34.6 [0.0, 104.2]	43.2 [0.0, 112.4]	43.2 [0.0, 112.4]	0.175	NA	8.8 [0, 53.8]
Beer (g/day)	211.6 [50.8, 482.2]	6.7 [5.7, 8.3]	39.7 [6.6, 203.7]	<0.001	64.3 [0.0, 289.3]	0.0 [0.0, 10.7]	0.0 [0.0, 64.3]	<0.001	NA	0 [0, 20.2]
Spirits (g/day)	0.4 [0.3, 0.7]	0.2 [0.1, 0.3]	0.3 [0.2, 0.5]	<0.001	1.5 [0.0, 11.7]	0.0 [0.0, 1.8]	0.0 [0.0, 5.9]	<0.001	NA	0 [0, 1.6]
Alcohol (g/day)	13.2 [5.1, 24.6]	2.7 [1.7, 5.3]	5.0 [2.4, 13.9]	<0.001	16.1 [8.4, 28.0]	9.0 [2.9, 19.1]	12.5 [4.5, 89.6]	<0.001	NA	5.4 [0.9, 12.6]
AHEI	41.1 [34.8, 46.7]	44.0 [37.8, 50.5]	42.5 [36.2, 48.9]	<0.001	46.8 [41.9, 53.7]	48.8 [42.3, 56.2]	47.8 [42.2, 55.0]	0.089	NA	70.5 [63.5, 77]
MDS	5.0 [3.0, 6.0]	4.0 [3.0, 6.0]	4.0 [3.0, 6.0]	0.002	5.0 [3.0, 6.0]	5.0 [3.0, 6.0]	5.0 [3.0, 6.0]	0.309	NA	5 [3, 6]
Folic acid (µg/d)	212.3 [178.7, 249.2]	190.3 [162.7, 224.7]	200.1 [169.4, 237.7]	<0.001	208.1 [169.0, 249.5]	187.5 [155.2, 222.2]	195.0 [161.8, 239.1]	<0.001	NA	366.8 [300.3, 462.1]
HS-CRP (mg/L)	1.0 [0.6, 2.1]	1.3 [0.6, 2.6]	1.1 [0.6, 2.4]	0.023	1.0 [0.6, 2.1]	1.3 [0.6, 2.6]	1.1 [0.6, 2.4]	0.023	NA	1.6 [0.8, 3.7]
