# Supplementary material for: Pooled analysis of epigenome-wide association studies of food consumption in KORA, TwinsUK and LLS
Source: Eur J Nutr. 2022 Dec 26;62(3):1357–75. doi: 10.1007/s00394-022-03074-9 (PMC10030421; doi:10.1007/s00394-022-03074-9)
Supplement: Supplementary file 2 — Supplementary file2 (XLSX 13 KB) [file 394_2022_3074_MOESM2_ESM.xlsx]

## Sheet: Article Information
Article title: Pooled analysis of epigenome-wide association studies of food consumption in KORA, TwinsUK and LLS
Journal name: European Journal of Nutrition
Author names: Fabian Hellbach, Lucy Sinke, Ricardo Costeira, Sebastian-Edgar Baumeister, Marian Beekman, Panayiotis Louca, Emily R Leeming, Olatz Mompeo, Sarah Berry, Rory Wilson, Nina Wawro, Dennis Freuer, Hans Hauner, Annette Peters, Juliane Winkelmann, Wolfgang Koenig, Christa Meisinger, Melanie Waldenberger, Bas Heijmans, Eline Slagboom, Jordana T Bell, Jakob Linseisen
Corresponding Author: Fabian Hellbach1,2
Email: fabian.hellbach@med.uni-augsburg.de
1Institute for Medical Information Processing, Biometry, and Epidemiology; Medical Faculty; Ludwig-Maximilian University Munich; Marchioninistr. 15, 81377 Munich, Germany
²Epidemiology; Faculty of Medicine; University of Augsburg; University Hospital Augsburg; Stenglinstraße 2, 86156 Augsburg; German

## Sheet: Data
Table S2: EWAS meta-analyzed results for alcoholic beverages
ProbeID	Studies**	Effect size***	P-value FDR	P-value Q-statistic	I2	Foodgroup	Chr	RefGene Name	RefGene Group	Relation to CpG Island
cg06690548	K-L-T	-4.11e-05	4.51e-15	0.000302	0.877	Beer	4	SLC7A11	Body	N/A
cg11376147	K-L-T	-1.68e-05	2.26e-05	0.587	0	Beer	11	SLC43A1	Body	N/A
cg14476101	K-L-T	-4.53e-05	0.000161	0.003	0.826	Beer	1	PHGDH	Body	S_Shore
cg06469895	K-L-T	-2.43e-05	0.000265	0.8	0	Beer	16	TERF2	Body	N_Shore
cg12825509	K-L-T	-3.22e-05	0.000471	0.064	0.636	Beer	3	TRA2B	Body	N/A
cg18120259	K-L-T	-2.4e-05	0.003	0.014	0.768	Beer	6	LOC100132354	Body	N/A
cg03725309	K-L-T	-1.97e-05	0.004	0.18	0.417	Beer	1	SARS	Body	S_Shore
cg07714319	K-L-T	-2.19e-05	0.008	0.566	0	Beer	2	FAM49A	5'UTR	N/A
cg16246545	K-L-T	-3.14e-05	0.008	0.005	0.811	Beer	1	PHGDH	Body	S_Shore
cg15821562	K-L-T	-2.03e-05	0.015	0.13	0.51	Beer	14	FOXN3	5'UTR	N_Shelf
cg08033640	K-L-T	-2.08e-05	0.004	0.519	0	Wine	11	SHANK2*	Body*	N/A
cg12825509	K-L-T	-8.24e-05	0.012	0.1	0.566	Wine	3	TRA2B	Body	N/A
cg14476101	K-L-T	-0.000101	0.017	0.387	0	Wine	1	PHGDH	Body	S_Shore
cg06690548	K-L-T	-4.68e-05	0.039	6.85e-06	0.916	Wine	4	SLC7A11	Body	N/A
cg07856667	K-L-T	-5.21e-05	0.04	0.731	0	Wine	10	N/A	N/A	Island
cg16966201	K-L-T	0.000242	0.014	3.57e-11	0.958	Spirits	10	N/A	N/A	Island
cg00890054	K-L-T	-0.000346	0.02	0.002	0.836	Spirits	1	SPSB1	5'UTR	N/A
cg09307985	K-L-T	-0.000101	0.031	0.928	0	Spirits	19	COX7A1	Body	Island
cg10072168	K-L-T	-7.89e-05	0.031	0.000155	0.886	Spirits	6	PACRG*	Body*	N/A
cg00002116	K-L-T	2.18e-05	0.032	0.005	0.808	Spirits	17	MRPL12*	5'UTR*	Island
cg15766982	K-L-T	-0.000113	0.032	4.17e-09	0.948	Spirits	10	N/A	N/A	N/A
* after a gene name indicates available splice variants
**K is short for KORA FF4 inclusion; L is short for Leiden longevity study inclusion; T is short for TwinsUK inclusion
***Effect sizes are %-methylation change per g/day residual intake
UCSC RefGene Name – Target gene names from the UCSC database; UCSC RefGene Group – Describing CpG position. TSS1500 = 200-1500 bases upstream of the Transcription start site (TSS); 5-UTR = Within the 5’ untranslated region, between the TSS and the ATG start site; Body = Between the ATG and stop
codon, irrespective of the presence of introns, exons, TSS or promoters; 3’UTR = Between the stop codon and the poly A signal; Relation to UCSC CpG Island – The location of the CpG relative to the CpG Island. Shore = 0-2kb from Island; Shelf = 2-4kb from Island; N = Upstream (5’) of CpG Island; S =
Downstream (3’) of CpG Island
