# Supplementary material for: Pooled analysis of epigenome-wide association studies of food consumption in KORA, TwinsUK and LLS
Source: Eur J Nutr. 2022 Dec 26;62(3):1357–75. doi: 10.1007/s00394-022-03074-9 (PMC10030421; doi:10.1007/s00394-022-03074-9)
Supplement: Supplementary file 3 — Supplementary file3 (XLSX 19 KB) [file 394_2022_3074_MOESM3_ESM.xlsx]

## Sheet: Article Information
Article title: Pooled analysis of epigenome-wide association studies of food consumption in KORA, TwinsUK and LLS
Journal name: European Journal of Nutrition
Author names: Fabian Hellbach, Lucy Sinke, Ricardo Costeira, Sebastian-Edgar Baumeister, Marian Beekman, Panayiotis Louca, Emily R Leeming, Olatz Mompeo, Sarah Berry, Rory Wilson, Nina Wawro, Dennis Freuer, Hans Hauner, Annette Peters, Juliane Winkelmann, Wolfgang Koenig, Christa Meisinger, Melanie Waldenberger, Bas Heijmans, Eline Slagboom, Jordana T Bell, Jakob Linseisen
Corresponding Author: Fabian Hellbach1,2
Email: fabian.hellbach@med.uni-augsburg.de
1Institute for Medical Information Processing, Biometry, and Epidemiology; Medical Faculty; Ludwig-Maximilian University Munich; Marchioninistr. 15, 81377 Munich, Germany
²Epidemiology; Faculty of Medicine; University of Augsburg; University Hospital Augsburg; Stenglinstraße 2, 86156 Augsburg; Germany

## Sheet: Data
Table S3: Sensitivity random-effects meta-analysis
ProbeID	Studies	Effect size	P-value	P-value Q-statistic	I2	Foodgroup	Chr	RefGene Name	RefGene Group	Relation to CpG Island
cg06618277	K-L-T	-1.57e-04	0.004*	0.215	0.349 [0.000;0.789]	onions-garlic	13	N/A	N/A	N/A
cg13970894	K-L-T	-4.16e-04	1.30e-07*	0.706	0.000 [0.000;0.896]	onions-garlic	10	N/A	N/A	N_Shore
cg03046445	K-L-T	9.83e-05	0.022*	0.012	0.774 [0.266;0.930]	nuts-seeds	12	BHLHE41*	1stExon*	N_Shore
cg05275153	K-L-T	-1.83e-05	0.504	3.14e-06	0.921 [0.801;0.969]	nuts-seeds	4	RGS12*	Body*	N/A
cg08633290	K-L-T	-4.72e-04	0.161	2.79e-05	0.905 [0.748;0.964]	nuts-seeds	19	N/A	N/A	N_Shore
cg09418283	K-L-T	4.74e-05	0.151	0.013	0.770 [0.252;0.929]	nuts-seeds	12	PAWR*	1stExon*	Island
cg10530560	K-L-T	-7.33e-05	0.288	0.027	0.722 [0.060;0.918]	nuts-seeds	12	GLI1*	5'UTR*	S_Shelf
cg11701148	K-L-T	2.11e-04	0.022*	0.134	0.503 [0.000;0.856]	nuts-seeds	8	MYOM2	TSS200	N/A
cg12430457	K-L-T	-8.21e-05	0.555	4.47e-04	0.870 [0.630;0.955]	nuts-seeds	12	SYT1*	5'UTR*	N/A
cg12611195	K-L-T	-1.33e-04	0.307	9.64e-11	0.957 [0.905;0.980]	nuts-seeds	6	PPP1R14C	Body	N/A
cg13471114	K-L-T	1.94e-04	0.009*	0.190	0.397 [0.000;0.814]	nuts-seeds	2	OTX1	TSS1500	Island
cg14436861	K-L-T	-1.94e-04	0.227	2.89e-07	0.934 [0.840;0.972]	nuts-seeds	11	WEE1*	3'UTR*	N/A
cg14828673	K-L-T	-9.50e-05	0.053	0.022	0.739 [0.126;0.922]	nuts-seeds	8	TOP1MT	Body	N/A
cg15864779	K-L-T	-2.77e-05	8.95e-08*	0.995	0.000 [0.000;0.896]	nuts-seeds	17	ATP5H*	TSS200*	Island
cg16790682	K-L-T	6.77e-05	0.070	0.007	0.798 [0.360;0.936]	nuts-seeds	12	PIP4K2C*	TSS200*	Island
cg21251785	K-L-T	-3.71e-04	0.240	2.08e-10	0.955 [0.901;0.980]	nuts-seeds	9	TRPM3*	TSS1500*	N/A
cg23415756	K-L-T	4.54e-05	0.002*	0.273	0.229 [0.000;0.920]	nuts-seeds	17	NTN1	Body	Island
cg25554998	K-L-T	-2.01e-04	0.118	0.005	0.811 [0.411;0.940]	nuts-seeds	11	N/A	N/A	N_Shore
cg27344289	K-L-T	-2.36e-04	0.016*	0.002	0.834 [0.497;0.945]	nuts-seeds	5	FLJ41603	Body	N/A
cg27496650	K-L-T	5.38e-05	0.018*	0.363	0.012 [0.000;0.897]	nuts-seeds	8	TOX	TSS1500	Island
cg14732699	K-T	4.07e-06	0.168	0.140	0.540 [0.000;0.887]	milk	8	MYC	Body	Island
cg03846926	K-L-T	2.46e-04	0.023*	0.007	0.799 [0.363;0.936]	cream	10	C10orf140	5'UTR	S_Shore
cg06947913	K-L-T	3.06e-04	0.304	3.95e-14	0.968 [0.934;0.984]	cream	12	FAIM2	TSS200	Island
cg08846079	K-L-T	-4.73e-04	8.99e-07*	0.518	0.000 [0.000;0.896]	cream	1	N/A	N/A	N/A
cg09398214	K-L-T	1.52e-04	0.163	5.70e-08	0.940 [0.859;0.975]	cream	17	MARCH10*	Body*	Island
cg10156125	K-L-T	5.52e-04	0.253	5.53e-11	0.958 [0.908;0.981]	cream	4	UGT8*	5'UTR*	Island
cg13331940	K-L-T	2.62e-04	0.295	7.79e-16	0.971 [0.943;0.986]	cream	15	MYO1E	Body	Island
cg13923646	K-L-T	-3.54e-04	5.34e-04*	0.234	0.311 [0.000;0.928]	cream	1	N/A	N/A	N/A
cg17353893	K-L-T	-4.95e-04	0.299	2.07e-31	0.986 [0.975;0.992]	cream	7	CLIP2*	Body*	Island
cg22028181	K-L-T	2.05e-04	0.330	7.67e-21	0.978 [0.959;0.989]	cream	15	CYFIP1	TSS200	Island
cg25734572	K-L-T	1.64e-04	0.057	9.21e-05	0.892 [0.707;0.960]	cream	19	N/A	N/A	Island
cg26633077	K-L-T	-1.76e-03	0.293	5.44e-28	0.984 [0.972;0.991]	cream	17	RPTOR*	Body*	S_Shelf
cg02924347	K-L-T	6.31e-05	1.60e-06*	0.875	0.000 [0.000;0.896]	butter	16	ABCA17P*	TSS1500*	Island
cg05781609	K-L-T	-2.80e-04	0.332	2.48e-14	0.968 [0.935;0.984]	butter	1	COL24A1	Body	N/A
cg07410571	K-L-T	5.11e-05	1.63e-06*	0.718	0.000 [0.000;0.896]	butter	20	DDRGK1	TSS200	Island
cg11798857	K-L-T	7.20e-04	8.14e-07*	0.693	0.000 [0.000;0.896]	butter	20	FOXA2*	TSS1500*	N_Shore
cg11934386	K-L-T	4.72e-05	0.156	5.55e-10	0.953 [0.896;0.979]	butter	7	C7orf41*	1stExon*	Island
cg13934553	K-L-T	-2.54e-05	0.211	5.21e-04	0.868 [0.621;0.954]	butter	1	PLEKHG5*	Body*	Island
cg14046757	K-L-T	4.54e-05	0.483	1.65e-20	0.978 [0.959;0.988]	butter	14	ZC3H14*	TSS200*	Island
cg14981983	K-L-T	1.54e-05	0.730	1.03e-12	0.964 [0.924;0.983]	butter	19	ZNF527	TSS200	Island
cg18247124	K-L-T	-3.44e-04	0.197	5.87e-12	0.961 [0.918;0.982]	butter	11	ASAM	3'UTR	N/A
cg19200140	K-L-T	-4.17e-04	3.90e-04*	0.188	0.402 [0.000;0.816]	butter	20	N/A	N/A	N_Shelf
cg19526600	K-L-T	1.70e-04	8.66e-07*	0.825	0.000 [0.000;0.896]	butter	1	DIO1*	1stExon*	N/A
cg26351764	K-L-T	5.41e-05	0.450	1.03e-12	0.964 [0.924;0.983]	butter	20	FAM83D	TSS200	Island
cg26502414	K-L-T	4.70e-05	4.36e-07*	0.798	0.000 [0.000;0.896]	butter	17	METT10D	5'UTR	N_Shore
cg02488288	K-L	3.70e-04	0.046*	0.006	0.868 [0.481;0.967]	plant-oils	5	SPRY4*	TSS1500*	N_Shore
cg03995571	K-L	3.60e-05	0.482	0.015	0.833 [0.303;0.960]	plant-oils	8	FAM49B	TSS1500	Island
cg11189177	K-L	-3.62e-04	0.326	3.95e-04	0.920 [0.726;0.977]	plant-oils	17	ABR*	Body*	S_Shore
cg18419070	K-L	-5.13e-04	0.019*	0.018	0.820 [0.239;0.957]	plant-oils	3	SEMA5B	Body	N/A
cg06690548	K-L-T	-7.08e-05	0.027*	6.85e-06	0.916 [0.785;0.967]	wine	4	SLC7A11	Body	N/A
cg07856667	K-L-T	-5.21e-05	5.05e-07*	0.731	0.000 [0.000;0.896]	wine	10	N/A	N/A	Island
cg08033640	K-L-T	-2.08e-05	9.32e-09*	0.519	0.000 [0.000;0.896]	wine	11	SHANK2*	Body*	N/A
cg12825509	K-L-T	-8.38e-05	7.39e-04*	0.100	0.566 [0.000;0.876]	wine	3	TRA2B	Body	N/A
cg14476101	K-L-T	-1.01e-04	1.34e-07*	0.387	0.000 [0.000;0.896]	wine	1	PHGDH	Body	S_Shore
cg01794805	K-L-T	-5.01e-05	2.38e-04*	0.495	0.000 [0.000;0.896]	beer	3	RARB*	5'UTR*	N/A
cg03044533	K-L-T	-3.21e-05	6.94e-07*	0.781	0.000 [0.000;0.896]	beer	11	MAML2	Body	N/A
cg03725309	K-L-T	-1.83e-05	0.007*	0.180	0.417 [0.000;0.823]	beer	1	SARS	Body	S_Shore
cg06469895	K-L-T	-2.43e-05	2.69e-09*	0.800	0.000 [0.000;0.896]	beer	16	TERF2	Body	N_Shore
cg06690548	K-L-T	-2.56e-05	0.123	3.02e-04	0.877 [0.653;0.956]	beer	4	SLC7A11	Body	N/A
cg07714319	K-L-T	-2.19e-05	1.84e-07*	0.566	0.000 [0.000;0.896]	beer	2	FAM49A	5'UTR	N/A
cg08984272	K-L-T	-2.40e-05	0.002*	0.328	0.102 [0.000;0.907]	beer	2	N/A	N/A	N/A
cg10797552	K-L-T	-1.61e-05	2.32e-05*	0.485	0.000 [0.000;0.896]	beer	8	N/A	N/A	N/A
cg11100157	K-L-T	-1.57e-05	9.28e-07*	0.631	0.000 [0.000;0.896]	beer	5	MYO10	Body	N/A
cg11376147	K-L-T	-1.68e-05	1.15e-10*	0.587	0.000 [0.000;0.896]	beer	11	SLC43A1	Body	N/A
cg12825509	K-L-T	-4.23e-05	0.063	0.064	0.636 [0.000;0.896]	beer	3	TRA2B	Body	N/A
cg14476101	K-L-T	-2.78e-05	0.255	0.003	0.826 [0.467;0.943]	beer	1	PHGDH	Body	S_Shore
cg15821562	K-L-T	-2.10e-05	0.013*	0.130	0.510 [0.000;0.859]	beer	14	FOXN3	5'UTR	N_Shelf
cg16246545	K-L-T	-1.99e-05	0.296	0.005	0.811 [0.410;0.939]	beer	1	PHGDH	Body	S_Shore
cg18120259	K-L-T	-1.17e-05	0.491	0.014	0.768 [0.241;0.929]	beer	6	LOC100132354	Body	N/A
cg26282731	K-L-T	-1.84e-05	0.095	0.047	0.673 [0.000;0.905]	beer	4	ARHGAP10	Body	N/A
cg00002116	K-L-T	1.65e-05	0.218	0.005	0.808 [0.398;0.939]	spirits	17	MRPL12*	5'UTR*	Island
cg00890054	K-L-T	-3.59e-04	0.097	0.002	0.836 [0.503;0.946]	spirits	1	SPSB1	5'UTR	N/A
cg09307985	K-L-T	-1.01e-04	2.37e-07*	0.928	0.000 [0.000;0.896]	spirits	19	COX7A1	Body	Island
cg10072168	K-L-T	-3.36e-05	0.634	1.55e-04	0.886 [0.685;0.959]	spirits	6	PACRG*	Body*	N/A
cg15766982	K-L-T	-1.86e-04	0.255	4.17e-09	0.948 [0.882;0.977]	spirits	10	N/A	N/A	N/A
cg16966201	K-L-T	3.13e-04	0.218	3.57e-11	0.958 [0.910;0.981]	spirits	10	N/A	N/A	Island
*indicates p-value < 0.05
* behind a gene name indicates splice variants
